# Supplementary material for: Anterior Overgrowth in Primary Curves, Compensatory Curves and Junctional Segments in Adolescent Idiopathic Scoliosis
Source: PLoS One. 2016 Jul 28;11(7):e0160267. doi: 10.1371/journal.pone.0160267 (PMC4965023; doi:10.1371/journal.pone.0160267)
Supplement: S1 Data set — (XLSX) [file pone.0160267.s001.xlsx]

## Sheet: Blad1
	age	gender (F=0, M=1)	Risser's stage	triradiate cartilage open? (1=closed, 0=open)	Lenke	Scoliosis=1, control=0	Cobb MT AP Xray	Cobb L	LL	TK	MT_ant	MT_post	MT_apex_ant	MT_apex_post	MT_nonapex_ant	MT_nonapex_psot	Lengte lumbar curve ant	lengte lumbar curve post	L_apex_ant	L_apex_post	L_nonapex_ant	L_nonapex_post	MT_maximum_rotation	L_maximum_rotation
1	15	1	1	1	1	1	67	35	42	23	154.64	142.653	58.4848	48.1822	96.1554	94.4703	111.098	101.131	83.4551	74.6173	27.6431	26.5133	34.2449	-1.83579
2	22	0	5	1	6	1	68	68	53	31	132.599	122.551	65.284	59.4032	67.3152	63.1477	164.102	145.312	78.4702	66.043	85.6321	79.2694	27.0509	11.693
3	15	0	4	1	1	1	64	59	67	25	177.15	171.714	63.7117	59.9319	113.438	111.782	169.268	155.667	80.7239	70.6412	88.544	85.0257	26.3968	13.2236
4	14	0	4	1	1	1	70	33	64	23	127.543	121.295	61.2053	55.9305	66.3379	65.3646	153.448	146.331	73.2765	66.3849	80.171	79.9459	20.569	6.00533
5	17	0	5	1	2	1	66	22	47	22	184.157	174.109	71.4969	66.1288	112.66	107.98	116.182	106.018	85.4878	77.2075	30.6946	28.8107	31.1283	-0.646229
6	21	0	5	1	1	1	63	40	53	38	138.089	134.179	57.6903	52.4052	80.3985	81.7741	138.723	122.16	80.5755	68.9313	58.1478	53.2288	20.0811	15.2298
7	21	0	5	1	1	1	62	25	58	37	188.332	185.221	64.5881	60.6663	123.744	124.555	155.683	143.612	78.9801	71.1524	76.7033	72.4591	20.5005	1.76255
8	19	1	5	1	3	1	96	60	36	9	196.578	179.895	66.0213	60.2804	130.557	119.614	134.48	123.697	76.1239	68.8086	58.3564	54.8881	47.8858	13.182
9	19	0	5	1	5	1	21	49	38	28	70.8776	69.9101	65.3974	65.8334	5.48019	4.0767	181.902	166.739	68.1023	64.5457	113.8	102.193	5.34966	17.4055
10	18	0	5	1	5	1	44	55	33	13	150.601	149.088	60.1838	59.6942	90.4169	89.394	153.124	143.043	83.9712	78.7776	69.1524	64.2655	13.563	15.5872
11	19	0	5	1	3	1	72	48	43	32	155.563	149.168	66.9488	60.9518	88.6145	88.216	164.708	148.614	77.9521	65.7491	86.7564	82.8645	28.8672	16.7426
12	14	0	4	1	1	1	61	30	49	9	133.783	132.564	53.8149	50.9335	79.968	81.6307	162.876	152.341	96.9704	86.3753	65.9057	65.9653	13.2797	6.29496
13	13	0	4	1	6	1	48	64	34	6	184.592	182.405	53.9401	51.7664	130.652	130.639	169.807	153.621	96.4341	88.5219	73.3731	65.0992	11.5895	22.6453
14	22	0	5	1	3	1	72	55	51	37	140.006	135.128	65.4048	62.9446	74.6016	72.1836	137.07	121.063	91.6885	83.5448	45.3817	37.5178	21.0609	16.2906
15	21	0	5	1	1	1	72	36	56	34	154.433	151.614	65.6268	62.0649	88.8065	89.549	161.438	147.629	76.605	69.0541	84.8329	78.5746	23.2797	11.0282
16	21	0	5	1	1	1	65	23	69	15	166.311	157.91	77.4443	72.7243	88.8669	85.1856	134.69	121.928	102.639	91.7448	32.0508	30.1836	30.3232	1.71261
17	21	0	5	1	1	1	53	26	43	30	177.268	171.987	71.382	66.8285	105.886	105.159	107.753	102.487	99.2728	94.3029	8.48024	8.18397	20.0698	-2.08319
18	21	1	5	1	3	1	59	51	32	13	141.562	137.503	69.6027	66.1547	71.9595	71.3487	171.988	156.861	94.3299	87.542	77.6579	69.3185	19.0826	17.7901
19	20	0	5	1	1	1	63	23	47	12	197.802	188.236	79.2944	75.5505	118.508	112.686	137.523	122.976	103.764	90.7837	33.7587	32.1921	27.3435	-1.28514
20	20	0	5	1	1	1	52	22	38	31	170.638	168.19	66.396	65.0988	104.242	103.091	102.242	94.6762	94.7289	87.2506	7.51267	7.42557	22.9222	-2.96068
21	19	1	5	1	6	1	51	55	47	22	133.72	131.832	48.977	48.6092	84.7432	83.2228	216.068	197.446	69.9591	63.2781	146.109	134.167	22.2303	8.08775
22	19	1	5	1	2	1	66	22	22	1	200.689	191.027	78.8865	73.8582	121.802	117.168	111.554	105.903	102.527	98.5738	9.02756	7.32928	18.9546	-1.55384
23	19	0	5	1	1	1	70	32	50	37	172.096	162.246	68.989	64.1402	103.107	98.1061	132.939	126.21	93.8463	87.4974	39.093	38.7131	30.1342	5.16741
24	19	0	5	1	1	1	62	30	43	8	140.33	133.661	51.6853	46.997	88.6443	86.664	128.923	120.775	92.9305	85.4068	35.9924	35.3682	21.8312	5.0321
25	18	0	5	1	6	1	55	41	55	17	142.384	140.695	70.3599	66.4773	72.0242	74.2178	176.667	160.168	105.839	92.0955	70.8275	68.072	17.0328	13.5566
26	19	1	5	1	5	1	37	60	36	26	97.6494	96.8304	54.2557	52.468	43.3937	44.3624	146.062	133.364	86.0475	72.6468	60.0145	60.7172	9.94831	22.3642
27	19	1	5	1	1	1	65	30	28	38	179.035	174.268	59.0624	55.3963	119.973	118.872	147.68	135.151	85.7545	76.6874	61.925	58.4637	25.2603	4.79012
28	19	1	5	1	2	1	84	22	65	56	160.007	143.022	65.988	54.4884	117.385	108.042	105.973	90.4547	99.2688	83.879	6.70394	6.57567	33.9546	1.67845
29	18	1	5	1	2	1	63	30	36	22	190.141	183.685	77.6504	72.4553	112.491	111.23	107.056	100.767	97.9445	92.0471	9.11169	8.72	22.1251	2.19717
30	18	0	5	1	1	1	54	26	41	20	208.671	206.69	75.1891	72.3672	133.482	134.322	142.737	128.398	106.618	94.1313	36.1195	34.267	16.4118	1.56405
31	19	0	5	1	5	1	34	68	61	20	90.6055	89.5351	45.7128	45.3136	65.3111	66.4228	196.783	176.838	75.4563	63.5832	121.327	113.254	15.6448	23.6766
32	18	0	5	1	1	1	71	32	48	22	156.083	148.693	60.9542	57.6931	95.1288	90.9998	130.266	119.813	87.7109	82.7396	42.5554	37.0734	28.3582	3.29068
33	18	0	5	1	5	1	59	76	24	13	154.639	145.997	56.2443	52.4172	98.3951	93.5801	153.81	133.427	82.0342	71.0888	71.7758	62.3386	22.5658	29.7521
34	19	0	5	1	6	1	62	84	43	23	137.427	133.36	62.0166	61.8195	75.4109	71.5408	134.613	115.113	86.9949	78.1996	47.6182	36.9132	15.3996	31.1742
35	18	0	3	1	2	1	69	24	38	25	183.635	174.649	61.2923	54.0231	122.343	120.626	146.667	140.076	82.8729	78.9586	63.7946	61.1173	22.9415	1.59124
36	18	0	5	1	6	1	46	88	44	8	176.947	170.215	63.4307	62.273	113.517	107.942	166.077	146.528	92.5807	84.7292	73.4959	61.7992	13.1964	37.0536
37	16	0	4	1	3	1	74	31	53	16	203.198	188.861	65.4334	58.2227	137.764	130.638	129.312	119.783	74.0683	67.2339	55.2434	52.549	37.0408	6.12985
38	17	0	5	1	1	1	59	30	55	20	204.596	204.181	62.4049	60.0639	142.191	144.117	100.436	92.518	79.7223	68.07	20.7141	24.448	11.4271	8.29452
39	17	0	5	1	2	1	83	36	34	15	182.085	172.438	55.1307	48.1497	126.955	124.289	134.428	122.695	78.9164	70.3778	55.5116	52.3172	28.2363	-3.48956
40	17	0	5	1	6	1	48	52	50	38	115.893	115.823	64.1865	63.2343	51.6068	52.5889	164.492	147.214	98.2028	85.8923	66.2892	61.3214	12.7016	27.1475
41	17	1	4	1	2	1	98	37	35	11	177.352	158.976	86.3148	73.0851	93.8714	80.216	183.817	173.382	79.5384	79.1084	104.279	94.2732	35.0624	-2.22444
42	17	0	5	1	6	1	40	55	45	37	51.747	51.1949	51.747	51.1949	41.3386	45.1168	171.905	154.441	76.4316	67.9332	95.4734	86.5073	8.27075	25.6272
43	17	1	5	1	1	1	58	33	47	34	139.954	136.62	74.2407	72.5418	108.907	109.276	153.473	141.004	88.4227	76.7481	65.0501	64.256	24.4353	4.34039
44	18	0	5	1	6	1	50	49	63	41	68.3283	68.1176	61.02	60.9634	19.6779	21.3193	188.016	171.757	73.3807	65.173	114.635	106.584	12.6101	20.7466
45	17	0	5	1	1	1	51	26	56	23	121.665	119.126	57.6396	54.4561	64.0251	64.6701	168.348	156.098	79.7609	72.9164	88.5873	83.1818	19.7542	3.28789
46	17	0	5	1	1	1	66	42	48	33	169.968	165.501	57.1994	51.5528	112.769	113.948	146.217	128.87	103.378	90.9213	42.8385	37.949	26.9976	14.7705
47	16	0	5	1	1	1	69	37	54	40	176.72	172.645	52.0388	48.1536	124.681	124.491	128.508	117.827	73.3296	66.8426	55.178	50.9845	32.8849	8.44677
48	16	0	5	1	4	1	90	52	68	37	171.615	164.489	68.5082	62.8808	103.107	101.608	137.675	123.499	80.7532	68.5964	56.9214	54.9022	34.2622	18.4809
49	16	0	4	1	1	1	64	28	49	18	177.484	176.56	64.0593	63.0678	113.424	113.492	132.344	126.802	76.0856	70.8184	56.2583	55.9835	16.0841	3.54576
50	16	0	4	1	2	1	78	30	48	6	180.943	167.258	70.7444	64.7355	110.198	102.523	108.627	99.3986	83.5767	72.465	25.0503	26.9337	33.0924	-1.98068
51	15	0	5	1	1	1	68	33	34	15	184.137	176.19	52.546	45.741	131.591	130.449	131.063	124.127	76.8787	69.1886	54.1848	54.9381	27.2721	5.24913
52	16	0	5	1	2	1	95	54	54	31	159.857	148.082	64.9686	59.0525	94.8889	89.0294	131.271	120.091	92.9157	83.8166	38.3553	36.2741	38.231	8.53321
53	16	0	3	1	1	1	83	41	49	43	161.104	153.831	67.3209	63.1979	93.7827	90.633	134.616	121.252	77.3903	66.4946	57.2252	54.7573	31.9596	5.11753
54	16	1	5	1	1	1	60	28	60	36	186.922	178.105	57.3966	51.1339	129.526	126.971	140.197	125.686	103.864	91.5142	36.3324	34.1718	23.6458	4.02027
55	15	1	5	1	3	1	87	48	66	34	141.712	135.501	63.4927	58.7958	78.2194	76.705	145.25	126.983	105.527	90.9494	39.723	36.0332	37.76	13.732
56	16	1	3	1	2	1	76	26	43	33	163.082	159.027	52.4164	49.2209	110.666	109.806	138.114	127.822	97.9743	91.4779	40.1393	36.3442	22.4316	4.98579
57	16	1	4	1	5	1	38	71	57	34	109.711	107.262	67.3985	64.7845	42.3124	42.4777	116.79	107.415	73.0228	70.8855	43.7668	36.5295	14.5562	11.8651
58	16	1	4	1	1	1	77	46	68	9	122.222	115.514	68.754	63.7687	53.4678	51.7455	177.975	159.961	104.049	91.6488	73.9261	68.3122	30.0351	12.5884
59	16	0	4	1	1	1	69	40	34	29	152.142	150.008	64.2788	62.9023	87.8636	87.1056	103.076	92.9592	78.4053	70.0766	24.6712	22.8826	17.2475	12.0423
60	16	0	3	1	1	1	59	44	17	4	132.65	130.813	51.0347	48.6202	81.6149	82.1923	160.925	149.399	89.0716	84.5635	71.853	64.8359	12.3613	12.5486
61	16	0	5	1	1	1	80	46	53	28	163.329	153.868	58.7751	51.1593	104.554	102.709	170.274	156.943	99.4119	89.8048	70.8622	67.1386	38.404	5.53488
62	16	0	3	1	1	1	56	29	73	28	117.55	115.897	52.1823	49.9038	85.4944	87.6125	160.176	143.2	76.0223	63.97	84.1541	79.23	25.1787	0.669428
63	15	0	4	1	1	1	85	47	52	43	82.7714	80.6059	51.1222	50.4144	133.112	131.839	95.6825	88.2943	87.1927	80.8056	8.48977	7.48868	28.2105	6.51054
64	15	0	1	1	2	1	74	36	51	37	141.853	136.377	54.2529	49.4815	87.6003	86.8959	129.368	122.431	75.1668	69.9641	54.2011	52.4671	35.343	2.17028
65	14	0	1	1	2	1	100	39	53	26	129.497	118.612	50.5819	41.5566	78.9155	77.0549	114.975	106.414	77.031	71.9949	37.9438	34.4191	41.7967	1.1061
66	13	0	2	1	2	1	59	18	43	43	157.677	150.381	63.0865	60.1304	94.5901	90.2506	166.071	154.186	82.0243	71.9426	84.0472	82.2429	29.3767	-0.277266
67	13	0	4	1	1	1	66	45	52	37	164.13	158.23	66.476	63.6266	97.6544	94.6037	100.516	90.006	92.174	82.9145	8.34211	7.09152	34.3694	2.40933
68	14	0	4	1	1	1	69	44	44	26	157.751	154.786	52.9644	50.3682	104.787	104.417	129.463	120.326	92.5501	83.9037	36.9124	36.4225	24.7996	4.58019
69	13	0	4	1	2	1	58	21	41	25	161.323	154.552	64.7199	58.8028	96.603	95.7497	132.968	122.468	76.6294	66.278	56.3387	56.1899	18.697	4.62707
70	14	0	1	1	1	1	56	46	30	4	153.973	149.498	62.4999	59.8194	91.4726	89.679	154.644	144.274	83.4613	80.3803	71.1826	63.8942	23.8237	8.20776
71	13	0	3	1	2	1	59	34	26	27	164.065	158.831	66.6117	61.8686	97.4537	96.9628	135.443	123.369	96.0991	86.4275	39.3444	36.9416	20.6605	4.53301
72	13	0	3	1	2	1	80	19	54	32	124.921	114.835	74.6722	65.9965	50.2489	48.8388	159.258	148.751	94.151	84.0394	65.1074	64.712	29.7704	-2.49257
73	14	0	4	1	1	1	58	41	75	38	134.599	133.862	52.2147	48.6183	82.3847	85.2437	162.333	150.421	94.2111	83.7471	68.1222	66.6737	19.6472	9.58664
74	12	0	3	1	1	1	57	28	28	25	142.274	140.034	57.5513	54.2916	84.7223	85.7424	118.835	109.553	84.7391	77.8245	34.0957	31.7283	27.6547	-3.3742
75	11	0	1	1	4	1	105	64	56	45	113.415	104.387	53.5361	48.9682	111.675	104.417	119.832	106.799	83.5361	74.9544	36.2956	31.845	43.3464	9.95483
76	26	0	5	1	3	1	76	68	51	25	129.335	126.715	53.3674	52.7317	118.098	116.949	186.979	169.985	102.727	94.8848	84.2525	75.0999	24.4511	28.1701
77	26	1	5	1	1	1	62	30	65	35	195.616	188.055	77.853	73.7767	117.763	114.279	113.096	101.851	102.361	94.0788	10.7343	7.77229	31.4746	-1.83894
78	15.8767	0				0					151.373	156.935					142.468	126.73					-4.18976	0.861988
79	15.3479	0				0					153.987	160.109					147.425	132.955					3.0011	4.25961
80	15.2164	0				0					163.477	170.624					124.369	121.186					-0.422213	6.75571
81	14.1945	1				0					191.612	195.374					133.166	127.607					6.18699	-6.95889
82	15.8055	0				0					171.545	176.252					129.398	118.808					9.82346	0.937517
83	15.4603	0				0					158.952	169.276					141.455	124.534					0.892602	9.90145
84	14.2466	1				0					146.276	153.289					133.482	121.201					5.16364	0.384251
85	14.8986	0				0					172.318	178.048					153.512	138.356					3.34894	-9.64689
86	15.0849	0				0					172.305	177.77					130.227	121.087					0.114014	11.1308
87	14.5288	1				0					166.344	177.423					135.602	121.686					-2.18437	-2.54183
88	14.2877	0				0					163.324	165.876					122.369	114.389					-4.48882	-2.99445
89	14.8603	0				0					174.117	180.706					139.689	136.573					-2.08494	-1.57156
90	14.3836	1				0					170.227	178.242					138.324	129.034					-1.92099	-6.06827
91	15.2767	0				0					170.199	176.749					128.977	120.41					-2.0426	4.91773
92	15.6712	0				0					153.153	169.517					141.203	130.601					1.02966	6.02573
93	14.0384	0				0					170.597	176.935					136.908	129.985					-3.01785	-2.79641
94	14.9233	0				0					178.224	185.892					123.485	120.196					0.978084	0.378771
95	14.2301	1				0					180.28	184.91					137.783	127.206					1.8087	10.2947
96	14.2082	1				0					165.389	171.543					139.033	135.293					8.48331	4.44263
97	15.5534	0				0					161.535	173.867					141.479	133.827					2.57138	2.07441
98	14.0849	0				0					159.774	164.149					151.199	132.602					3.28075	1.65531
99	15.4027	0				0					167.643	173.541											-4.83444
